# Supplementary material for: Hand posture, but not vision of the hand, affects tactile spatial resolution in the grating orientation discrimination task
Source: Exp Brain Res. 2022 Sep 8;240(10):2715–23. doi: 10.1007/s00221-022-06450-3 (PMC9510114; doi:10.1007/s00221-022-06450-3)
Supplement: Supplementary file 2 — Supplementary file2 (XLSX 90 KB) [file 221_2022_6450_MOESM2_ESM.xlsx]

## Sheet: summary
															VET condition			Control Condition			Difference
First author	Year		DOI	Eads?	Expt	N	Unique	Trials/condition	Unique	Task/Stimuli	Type	Domain	Conditions	Measure	M	SD	SE	M	SD	SE	M	SD	SE	t	p	d	se(d)	Dependent*		Notes
French	2022	French2022E2			2	13	13	2 staircases of 45	90	GOD	Discrimination	Spatial	View hand vs covered	mm	1.64	0.670633	0.186	1.46	0.468722	0.13	-0.179	0.508383	0.141	-1.27	0.229	-0.352	0.395781	0
Leo	2020	Leo2020E1	10.1007/s00221-020-05944-2		1	12	12	6 reversals staircase		Electrotactile	Detection	Intensity	Shoulder vs Fixation	Threshold	11.5	3.6	1.03923	12.2	3.9	1.12583	0.7	1.77851	0.513411	1.36343	0.2	0.738317	0.424478	1		Assume t-test statistic
Leo	2020	Leo2020E1	10.1007/s00221-020-05944-2		1	12		6 reversals staircase		Electrotactile	Detection	Intensity	Shoulder vs Fixation	Accuracy	40.5	8	2.3094	33.8	5	1.44338	6.7	6.18625	1.78582	3.75178	0.0032			1		Assume t-test statistic
Catley	2014	Catley2014E1	10.1016/j.math.2014.04.015		1	26	26	10 staircases	10	2-PDT	Discrimination	Spatial	Back vs Concealed	mm	49.9	18.4	3.60854	57.9	18.2	3.56931	8.1	9.4	1.84349	4.226	0.000276783	0.828787	0.289943	0
Catley	2014	Catley2014E2	10.1016/j.math.2014.04.015		2	23	23	30	30	2-PDT	Discrimination	Spatial	Back vs Concealed	mm							0.052	0.488147	0.101786	0.510877	0.614526	0.106525	0.295112	0
Catley	2014	Catley2014E3	10.1016/j.math.2014.04.015		3	10	10	30	30	2-PDT	Discrimination	Spatial	Back vs Concealed	mm	50	10.7	3.38364	53.3	14.3	4.52206	3.3	10.7694	3.40557	0.969	0.357863	0.306425	0.450442	0
Konen	2014	Konen2014E1	10.1093/cercor/bhs331		1	10	10	100	100	GOD	Discrimination	Spatial	View hand vs Object	Accuracy	61.7201	6.08485	1.9242	53.4402	5.90046	1.86589	8.27988	8.0568	2.54779	3.24984	0.01	1.02769	0.482283	0		E3 and E4 did not contain no-TMS conditions, so not included
Konen	2014	Konen2014E2	10.1093/cercor/bhs331		2	18	18	100	100	GOD	Discrimination	Spatial	View hand vs Object	Accuracy	64	6	1.41421	57	6	1.41421	7	7.48992	1.76539	3.96513	0.001	0.934589	0.353145	0		E3 and E4 did not contain no-TMS conditions, so not included
Cardini	2012	Cardini2012E1	10.1016/j.neuropsychologia.2012.04.020		1	33	33	70	70	GOD	Discrimination	Spatial	Hand vs Object	Accuracy	65	10.7981	1.8797	62	12.7894	2.22635	3	7.00556	1.21951	2.46	0.0194793	0.428231	0.249166	0		Approximate number of trials
Cardini	2011	Cardini2011E1	10.1093/cercor/bhq267		1	15	15	180	180	GOD	Discrimination	Spatial	Hand vs Object	Accuracy	75	6.20273	1.60154	70	6.90371	1.78253	5	4.95266	1.27877	3.91	0.00157054	1.00956	0.390939	0
Longo	2011	Longo2011E1	10.1016/j.neulet.2010.12.007		1	12	12	64	64	GOD	Discrimination	Spatial	View hand vs Object	Accuracy	61.2	10.8678	3.13725	58.5	8.04504	2.3224	2.7	11.4062	3.29268	0.82	0.429627	0.236714	0.409946	0		No significant VET
Sambo	2009	Sambo2009E1	10.1111/j.1460-9568.2009.06791.x		1	12	12	48	48	Gap (one/two)	Discrimination	Temporal	Full vision, covered hand (blindfold)	RT	521.6			542.6			21	25.525	7.36842	2.85	0.0157967	0.822724	0.428309	0		Control used = covered hand, eyes open; closest to other reports
Serino	2009	Serino2009E1	10.1016/j.cortex.2008.03.008		1	16	16	50	50	2-PDT	Discrimination	Spatial	Hand vs Blindfold	D-prime	1.96	1.12269	0.280673	1.16	0.553441	0.13836	0.8	1.2296	0.307399	2.60248	0.02	0.65062	0.36404	0		Assume t-test statistic
Serino	2009	Serino2009E2	10.1016/j.cortex.2008.03.008		2	10	10	50	50	2-PDT	Discrimination	Spatial	Foot vs Blindfold	D-prime	2.15	1.29179	0.408501	1.1	1.02113	0.322911	1.05	0.929411	0.293905	3.57258	0.006	1.12975	0.489278	0		Assume t-test statistic
Serino	2009	Serino2009E4	10.1016/j.cortex.2008.03.008		4	10	10	50	50	2-PDT	Discrimination	Spatial	Foot vs Object	D-prime	1.63			1.09			0.54	0.862439	0.272727	1.98	0.0790596	0.626131	0.460543	0		Reported p-value did not match t-value; assumed t=1.98
Serino	2008	Serino2008E1	10.1111/j.1467-9280.2008.02105.x		1	16	16	108	108	Left/Right/Both detection	Detection	Spatial	View own face, house, or other face	Accuracy	69.4889	1.77778	0.444444	63.9778	2.25497	0.563742	5.51111	9.80389	2.45097	2.24854	0.04	0.562135	0.361411	0		Estimated effect size – only p<.04 given in paper
Harris	2007	Harris2007E1	10.1523/JNEUROSCI.2102-07.2007		1	20	20	Variable		Vibration	Detection	Intensity	Mirror hand vs No mirror	Threshold	1.0837			0.916092			-0.167609	0.347023	0.0775967	-2.16	0.044	-0.482991	0.321296	0
Harris	2007	Harris2007E2	10.1523/JNEUROSCI.2102-07.2007		2	20	20	Variable		Vibration	Discrimination	Intensity	Mirror hand vs No mirror	Threshold	0.930078			1.07407			0.143997	0.272871	0.0610157	2.36	0.03	0.527712	0.322269	0
Harris	2007	Harris2007E3	10.1523/JNEUROSCI.2102-07.2007		3	9	9	Variable		Vibration	Discrimination	Intensity	Mirror hand vs No mirror	Threshold	1.61393			1.46895			-0.144974	0.159897	0.0532991	-2.72	0.026	-0.906667	0.501121	0
Harris	2007	Harris2007E4	10.1523/JNEUROSCI.2102-07.2007		4	9	9	Variable		Vibration	Discrimination	Intensity	Mirror hand vs No mirror	Threshold	0.678614			0.816341			0.137727	0.137727	0.045909	3	0.017	1	0.507325	0
Harris	2007	Harris2007E5	10.1523/JNEUROSCI.2102-07.2007		5	5	5	90	90	Vibration	Discrimination	Intensity	View hand vs concealed; 1x	Threshold	3.36871			2.76493			-0.603781	0.275817	0.123349	-4.8949	0.00807356	1.16257	0.711049	1		Colours on published graph are wrong
Harris	2007	Harris2007E5	10.1523/JNEUROSCI.2102-07.2007		5	5		90		Vibration	Discrimination	Intensity	View hand vs concealed; 10x	Threshold	7.64975			10.16			2.51024	0.556077	0.248685	10.0941	0.000541993			1		Colours on published graph are wrong
Serino	2007	Serino2007E1	10.1016/j.neuropsychologia.2006.09.013		1	32	32	24	24	Gap (one/two)	Discrimination	Temporal	Forearm vs Object	Accuracy	72.9364	13.449	2.37747	71.6562	9.77478	1.72795	-1.2802	5.75454	2.57351	0.497453	0.62238	0.0879381	0.250129	0		Paper included a double-dip (analysing data split post-hoc, but including the data used to split – ie. accuracy); recovered by combining groups
Haggard	2007	Haggard2007E1	10.1007/s00221-007-0971-7		1	10	10	20	20	Spatial	Discrimination	Spatial	Forearm vs Object	Accuracy	77	6	1.89737	69	7	2.21359	8	24.0717	4.25532	1.88	0.0928063	0.594508	0.459248	0		One-tailed p-values used in the paper
Haggard	2006	Haggard2006E1	10.1080/17470910600976596		1	30	30	30	30	GOD	Discrimination	Spatial	View hand vs object vs Other	Accuracy	71.2692			64.0192			7.25	7.27826	2.30159	3.15	0.00376922	0.575109	0.263849	0		Viewing other’s hand also worked (t=2.15); careful notes about viewing skin after grating
Fiorio	2005	Fiorio2005E1	10.1111/j.1460-9568.2005.04267.x		1	8	8	120	120	GOD	Discrimination	Spatial	View hand vs Object	Accuracy	57.2973	26.3732	9.32432	58.3784	28.2843	10	-1.08108	20.887	3.81343	-0.283493	0.785	-0.10023	0.50041	0		Comparisons involving noTMS are invalid – data preselected and both conditions biased; use TMS comparisons only
Fiorio	2005	Fiorio2005E2	10.1111/j.1460-9568.2005.04267.x		2	10	10	120	120	GOD	Discrimination	Spatial	View hand vs Object: S1	Accuracy	77.4	52.6087	18.6	86.4	31.0692	10.9846	-9	9.48072	3.35194	-2.68501	0.025	-0.25739	0.449494	1		Comparisons involving noTMS are invalid – data preselected and both conditions biased; use TMS comparisons only
Fiorio	2005	Fiorio2005E2	10.1111/j.1460-9568.2005.04267.x		2	10		120		GOD	Discrimination	Spatial	View hand vs Object: S2	Accuracy	85.2308	33.506	11.8462	80.9231	40.4683	14.3077	4.30769	12.8859	4.07489	1.05713	0.318			1		Comparisons involving noTMS are invalid – data preselected and both conditions biased; use TMS comparisons only
Forster	2005	Forster2005E1	10.1007/s00221-005-2274-1		1	12	12	40	40	Gap (one/two)	Discrimination	Temporal	Gaze towards or away from hand	RT	497			518			21	26.4575	8.3666	2.50998	0.0289875	0.724569	0.423891	0
Forster	2005	Forster2005E2	10.1007/s00221-005-2274-1		2	12	12	40	40	Weak/strong	Discrimination	Intensity	Gaze centrally at one hand	RT										1.04881				0		Direction of effect not reported
Forster	2005	Forster2005E3	10.1007/s00221-005-2274-1		3	12	12	40	40	Weak/strong	Discrimination	Intensity	Gaze centrally at one, covered, hand	RT										1.64317				0		Direction of effect not reported
Press	2004	Press2004E1	10.1007/s00221-003-1651-x		1	10	10	80	80	Simple RT	Detection	Intensity	Forearm vs Object	RT	250	55	17.3925	247	47	14.8627	3	31.6228	10	-0.3	0.770991	-0.0948683	0.447524	0
Press	2004	Press2004E2	10.1007/s00221-003-1651-x		2	13	13	80	80	Temporal	Discrimination	Temporal	Forearm vs Object	RT	661	277	76.826	659	244	67.6734	2	144.222	40	-0.05	0.960945	-0.353621	0.395814	1
Press	2004	Press2004E2	10.1007/s00221-003-1651-x		2	13		80		Temporal	Discrimination	Temporal	Forearm vs Object	Accuracy	72.4	8.5	2.35748	76.5	7.2	1.99692	-4.1	5.9131	1.64	-2.5	0.0279154			1
Press	2004	Press2004E3	10.1007/s00221-003-1651-x		3	8	8	80	80	Spatial	Discrimination	Spatial	Forearm vs Object	RT	501	53	18.7383	478	51	18.0312	23	21.6846	7.66667	-3	0.0199421	-0.654074	0.517167	1
Press	2004	Press2004E3	10.1007/s00221-003-1651-x		3	8		80		Spatial	Discrimination	Spatial	Forearm vs Object	Accuracy	91.9	6	2.12132	92.6	3.2	1.13137	-0.7	2.82843	1	-0.7	0.506518			1
Press	2004	Press2004E4	10.1007/s00221-003-1651-x		4	18	18	80	80	Spatial	Discrimination	Spatial	Forearm vs Object1 vs Object2	RT	514	93	21.9203	555	104	24.513	-41	62.1244	14.6429	2.8	0.0123054	0.121495	0.333678	1
Press	2004	Press2004E4	10.1007/s00221-003-1651-x		4	18		80		Spatial	Discrimination	Spatial	Forearm vs Object1 vs Object2	Accuracy	74.6	10.7	2.52201	77.8	10.3	2.42773	-3.2	7.67429	1.80885	-1.76908	0.0948161			1		three conditions in the ANOVA, but negative VET; guessed the VET SD from pooled SD in E2, E3
Taylor-Clarke	2004	Taylor-Clarke2004E1	10.1016/j.neulet.2003.09.068		1	12	12	30	30	GOD	Discrimination	Spatial	Finger vs Object	Accuracy	67			56			11	9.94392	2.87056	3.832	0.00278476	1.1062	0.443854	0
Taylor-Clarke	2004	Taylor-Clarke2004E2	10.1016/j.neulet.2003.09.068		2	12	12	40	40	GOD	Discrimination	Spatial	Finger vs Object, combined	Accuracy	71.6667			60.6667			11	6.0553	1.74801	6.29285	5.89595e-05	1.81659	0.498483	0		All conditions combined
Whiteley	2004	Whiteley2004E1	10.1068/p5053		1	12	12	40	40	Spatial	Discrimination	Spatial	View hand vs Object	RT	587			617			30	21.6506	6.25	4.8	0.000553346	0.695707	0.42269	1
Whiteley	2004	Whiteley2004E1	10.1068/p5053		1	12		40		Spatial	Discrimination	Spatial	View hand vs Object	Accuracy	98			98			0	0	0	0.02	0.984402			1
Taylor-Clarke	2002	Taylor-Clarke2002E1	10.1016/S0960-9822(01)00681-9		1	10	10			2-PDT	Discrimination	Spatial	Forearm vs Object	mm	27			34.5			7.5	4.56098	1.44231	5.2	0.000564056	1.64438	0.532407	0
Newport	2002	Newport2002E1	10.1016/S0960-9822(02)01178-8		1	8	8	96	96	Haptic orientation matching	Matching	Spatial	Hand covered vs blindfold	Error	-5.161	2.82843	1	-6.232	3.11127	1.1	1.071	1.16166	0.41071	2.60768	0.0350313	0.921954	0.533567	0		E1 required a more ‘visual’ strategy
Newport	2002	Newport2002E2	10.1016/S0960-9822(02)01178-8		2	6	6	96	96	Haptic orientation (mirror) matching	Matching	Spatial	Hand covered vs blindfold	Error	12.2564	3.45254	1.40949	11.1667	3.20936	1.31022	1.08974	2.21166	0.902905	-1.20693	0.281438	-0.492728	0.589831	0		E2 a more ‘proprioceptive’ strategy; reconstructed stats from partial reports
Kennett	2001	Kennett2001E1	10.1016/S0960-9822(01)00327-X		1	9	9	30	30	2-PDT	Discrimination	Spatial	Forearm vs Dark	mm	35.3864	8.60976	2.86992	41.9478	8.38017	2.79339	6.56147	9.37353	3.12451	2.1	0.0689375	0.7	0.489335	0		~30 trials per condition – staircase reversals; one-tailed tests used
Kennett	2001	Kennett2001E2	10.1016/S0960-9822(01)00327-X		2	10	10	30	30	2-PDT	Discrimination	Spatial	Forearm vs Dark	mm	26.5434	4.3562	1.37755	30.9056	4.3562	1.37755	4.36224	4.75677	1.50422	2.9	0.0175954	0.917061	0.475349	0		not clear which data are independent; replicated or duplicated?
Kennett	2001	Kennett2001E3	10.1016/S0960-9822(01)00327-X		3	10	10	30	30	2-PDT	Discrimination	Spatial	Forearm vs Object	mm	26.5725	4.96123	1.56888	29.8816	5.20324	1.64541	3.3091	5.50753	1.74163	1.9	0.0898881	0.600833	0.459502	0		not clear which data are independent; replicated or duplicated?
Kennett	2001	Kennett2001E4	10.1016/S0960-9822(01)00327-X		4	10	10	30	30	2-PDT	Discrimination	Spatial	Magnified vs Forearm	mm	18.0307	9.46257	2.99233	26.5857	9.46257	2.99233	8.55499	10.4051	3.29038	2.6	0.0287382	0.822192	0.469962	0		not clear which data are independent; replicated or duplicated?
Tipper	2001	Tipper2001E1	10.1007/s002210100743		1	24	24	40	40	Go/NoGo	Detection	Intensity	View neck or face; target on neck or face	RT	437.875	89	18.167	447.688	86.25	17.6057	9.8125	15.0328	3.06855	3.19776	0.004	0.652741	0.296927	0		Used p-value for whole effect of compatibility; not quite the same
Tipper	2001	Tipper2001E2	10.1007/s002210100743		2	20	20	40	40	Go/NoGo	Detection	Intensity	View neck or face; target on neck or face	RT	391.5	69	15.4289	402.188	69.0625	15.4428	10.6875	12.3077	2.75209	3.88341	0.001	0.868356	0.332331	0		Used p-value for whole effect of compatibility; not quite the same
Tipper	1998	Tipper1998E1	10.1097/00001756-199806010-00013		1	10	10	30	30	Go/NoGo	Detection	Intensity	Look towards or away from hand; V+P	RT	409.283	64.2958	20.3321	426.987	69.7888	22.0692	17.7042	13.0624	4.13069	4.28602	0.0020319	1.35536	0.506653	0		Combined across days
Tipper	1998	Tipper1998E2	10.1097/00001756-199806010-00013		2	10	10	30	30	Go/NoGo	Detection	Intensity	Proprioception only	RT	401.109	53.4705	16.9089	415.441	56.3788	17.8285	14.3326	18.5436	5.86399	2.44418	0.0371095	0.772917	0.467374	0		Combined across days
Tipper	1998	Tipper1998E3	10.1097/00001756-199806010-00013		3	10	10	30	30	Go/NoGo	Detection	Intensity	Vision only	RT	410.764	83.5188	26.411	421.775	84.1659	26.6156	11.0118	14.9699	4.73391	2.32616	0.0450297	0.735595	0.465511	0		Combined across days
Halligan	1997	Halligan1997E1	10.1007/s004150050073		1	20	20	36	36	Report felt touch	Detection	Intensity	Eyes open vs closed	Accuracy	0.109722	0.0777778	0.0173916	0.0666667	0.0527778	0.0118015	0.0430556	0.0653663	0.0146163	2.94571	0.0083	0.658681	0.32559	0		Adjusted p to be rounded to =.008 and give a rounded t=2.9
Pierson	1991	Pierson1991E1	10.1016/0028-3932(91)90056-E		1	18	18	480	480	Simple RT	Detection	Intensity	Eyes towards hand vs Centre vs Away	RT	312			316										0		No stats given for the VET effect
Honore	1989	Honore1989E1	10.1016/0028-3932(89)90025-0		1	18	18	96	96	Simple RT	Detection	Intensity	Eyes towards foot vs Away	RT	286.9			292.142			5.24167	7.15883	1.68735	3.10644	0.00641532	0.732196	0.345628	0		Control = combined across three postures
						Min	5		10
						Max	33		480
						Median	12		40						KEY													* are data from the same participants in multiple rows?
						Mean	14.0816		68.3256							Missing data, or unable to compute, eg, because the ANOVA was reported with more than the 2 basic conditions
						Count	50									Data reported directly in the manuscript (occasionally corrected for typos or rounding)
																Imputed data (formula in relevant cells; using the highest-precision values available, see separate sheets for raw data extracted from figures); over-writes reported data where latter imprecise
						Studies	27

## Sheet: meta
Meta-analyses: data for export to JASP
		ALL STUDIES					DETECTION STUDIES					DISCRIMINATION STUDIES					SPATIAL STUDIES					TEMPORAL STUDIES					INTENSITY STUDIES					RT STUDIES					ACCURACY STUDIES					THRESHOLD STUDIES					GOD STUDIES
		Study	M	SE			Study	M	SE			Study	M	SE			Study	M	SE			Study	M	SE			Study	M	SE			Study	M	SE			Study	M	SE			Study	M	SE			Study	M	SE
		French2022E2	-0.352	0.395781								French2022E2	-0.352	0.395781			French2022E2	-0.352	0.395781																							French2022E2	-0.352	0.395781			French2022E2	-0.352	0.395781
		Leo2020E1	0.738317	0.424478			Leo2020E1	0.738317	0.424478																		Leo2020E1	0.738317	0.424478													Leo2020E1	0.738317	0.424478
		Catley2014E1	0.828787	0.289943								Catley2014E1	0.828787	0.289943			Catley2014E1	0.828787	0.289943																							Catley2014E1	0.828787	0.289943
		Catley2014E2	0.106525	0.295112								Catley2014E2	0.106525	0.295112			Catley2014E2	0.106525	0.295112																							Catley2014E2	0.106525	0.295112
		Catley2014E3	0.306425	0.450442								Catley2014E3	0.306425	0.450442			Catley2014E3	0.306425	0.450442																							Catley2014E3	0.306425	0.450442
		Konen2014E1	1.02769	0.482283								Konen2014E1	1.02769	0.482283			Konen2014E1	1.02769	0.482283																		Konen2014E1	1.02769	0.482283								Konen2014E1	1.02769	0.482283
		Konen2014E2	0.934589	0.353145								Konen2014E2	0.934589	0.353145			Konen2014E2	0.934589	0.353145																		Konen2014E2	0.934589	0.353145								Konen2014E2	0.934589	0.353145
		Cardini2012E1	0.428231	0.249166								Cardini2012E1	0.428231	0.249166			Cardini2012E1	0.428231	0.249166																		Cardini2012E1	0.428231	0.249166								Cardini2012E1	0.428231	0.249166
		Cardini2011E1	1.00956	0.390939								Cardini2011E1	1.00956	0.390939			Cardini2011E1	1.00956	0.390939																		Cardini2011E1	1.00956	0.390939								Cardini2011E1	1.00956	0.390939
		Longo2011E1	0.236714	0.409946								Longo2011E1	0.236714	0.409946			Longo2011E1	0.236714	0.409946																		Longo2011E1	0.236714	0.409946								Longo2011E1	0.236714	0.409946
		Sambo2009E1	0.822724	0.428309								Sambo2009E1	0.822724	0.428309								Sambo2009E1	0.822724	0.428309								Sambo2009E1	0.822724	0.428309
		Serino2009E1	0.65062	0.36404								Serino2009E1	0.65062	0.36404			Serino2009E1	0.65062	0.36404																		Serino2009E1	0.65062	0.36404
		Serino2009E2	1.12975	0.489278								Serino2009E2	1.12975	0.489278			Serino2009E2	1.12975	0.489278																		Serino2009E2	1.12975	0.489278
		Serino2009E4	0.626131	0.460543								Serino2009E4	0.626131	0.460543			Serino2009E4	0.626131	0.460543																		Serino2009E4	0.626131	0.460543
		Serino2008E1	0.562135	0.361411			Serino2008E1	0.562135	0.361411								Serino2008E1	0.562135	0.361411																		Serino2008E1	0.562135	0.361411
		Harris2007E1	-0.482991	0.321296			Harris2007E1	-0.482991	0.321296																		Harris2007E1	-0.482991	0.321296													Harris2007E1	-0.482991	0.321296
		Harris2007E2	0.527712	0.322269								Harris2007E2	0.527712	0.322269													Harris2007E2	0.527712	0.322269													Harris2007E2	0.527712	0.322269
		Harris2007E3	-0.906667	0.501121								Harris2007E3	-0.906667	0.501121													Harris2007E3	-0.906667	0.501121													Harris2007E3	-0.906667	0.501121
		Harris2007E4	1	0.507325								Harris2007E4	1	0.507325													Harris2007E4	1	0.507325													Harris2007E4	1	0.507325
		Harris2007E5	1.16257	0.711049								Harris2007E5	1.16257	0.711049													Harris2007E5	1.16257	0.711049													Harris2007E5	1.16257	0.711049
		Serino2007E1	0.0879381	0.250129								Serino2007E1	0.0879381	0.250129								Serino2007E1	0.0879381	0.250129													Serino2007E1	0.0879381	0.250129
		Haggard2007E1	0.594508	0.459248								Haggard2007E1	0.594508	0.459248			Haggard2007E1	0.594508	0.459248																		Haggard2007E1	0.594508	0.459248
		Haggard2006E1	0.575109	0.263849								Haggard2006E1	0.575109	0.263849			Haggard2006E1	0.575109	0.263849																		Haggard2006E1	0.575109	0.263849								Haggard2006E1	0.575109	0.263849
		Fiorio2005E1	-0.10023	0.50041								Fiorio2005E1	-0.10023	0.50041			Fiorio2005E1	-0.10023	0.50041																		Fiorio2005E1	-0.10023	0.50041								Fiorio2005E1	-0.10023	0.50041
		Fiorio2005E2	-0.25739	0.449494								Fiorio2005E2	-0.25739	0.449494			Fiorio2005E2	-0.25739	0.449494																		Fiorio2005E2	-0.25739	0.449494								Fiorio2005E2	-0.25739	0.449494
		Forster2005E1	0.724569	0.423891								Forster2005E1	0.724569	0.423891								Forster2005E1	0.724569	0.423891								Forster2005E1	0.724569	0.423891
		Press2004E1	-0.0948683	0.447524			Press2004E1	-0.0948683	0.447524																		Press2004E1	-0.0948683	0.447524			Press2004E1	-0.0948683	0.447524
		Press2004E2	-0.353621	0.395814								Press2004E2	-0.353621	0.395814								Press2004E2	-0.353621	0.395814								Press2004E2	-0.353621	0.395814
		Press2004E3	-0.654074	0.517167								Press2004E3	-0.654074	0.517167			Press2004E3	-0.654074	0.517167													Press2004E3	-0.654074	0.517167
		Press2004E4	0.121495	0.333678								Press2004E4	0.121495	0.333678			Press2004E4	0.121495	0.333678													Press2004E4	0.121495	0.333678
		Taylor-Clarke2004E1	1.1062	0.443854								Taylor-Clarke2004E1	1.1062	0.443854			Taylor-Clarke2004E1	1.1062	0.443854																		Taylor-Clarke2004E1	1.1062	0.443854								Taylor-Clarke2004E1	1.1062	0.443854
		Taylor-Clarke2004E2	1.81659	0.498483								Taylor-Clarke2004E2	1.81659	0.498483			Taylor-Clarke2004E2	1.81659	0.498483																		Taylor-Clarke2004E2	1.81659	0.498483								Taylor-Clarke2004E2	1.81659	0.498483
		Whiteley2004E1	0.695707	0.42269								Whiteley2004E1	0.695707	0.42269			Whiteley2004E1	0.695707	0.42269													Whiteley2004E1	0.695707	0.42269
		Taylor-Clarke2002E1	1.64438	0.532407								Taylor-Clarke2002E1	1.64438	0.532407			Taylor-Clarke2002E1	1.64438	0.532407																							Taylor-Clarke2002E1	1.64438	0.532407
		Newport2002E1	0.921954	0.533567								Newport2002E1	0.921954	0.533567			Newport2002E1	0.921954	0.533567																		Newport2002E1	0.921954	0.533567
		Newport2002E2	-0.492728	0.589831								Newport2002E2	-0.492728	0.589831			Newport2002E2	-0.492728	0.589831																		Newport2002E2	-0.492728	0.589831
		Kennett2001E1	0.7	0.489335								Kennett2001E1	0.7	0.489335			Kennett2001E1	0.7	0.489335																							Kennett2001E1	0.7	0.489335
		Kennett2001E2	0.917061	0.475349								Kennett2001E2	0.917061	0.475349			Kennett2001E2	0.917061	0.475349																							Kennett2001E2	0.917061	0.475349
		Kennett2001E3	0.600833	0.459502								Kennett2001E3	0.600833	0.459502			Kennett2001E3	0.600833	0.459502																							Kennett2001E3	0.600833	0.459502
		Kennett2001E4	0.822192	0.469962								Kennett2001E4	0.822192	0.469962			Kennett2001E4	0.822192	0.469962																							Kennett2001E4	0.822192	0.469962
		Tipper2001E1	0.652741	0.296927			Tipper2001E1	0.652741	0.296927																		Tipper2001E1	0.652741	0.296927			Tipper2001E1	0.652741	0.296927
		Tipper2001E2	0.868356	0.332331			Tipper2001E2	0.868356	0.332331																		Tipper2001E2	0.868356	0.332331			Tipper2001E2	0.868356	0.332331
		Tipper1998E1	1.35536	0.506653			Tipper1998E1	1.35536	0.506653																		Tipper1998E1	1.35536	0.506653			Tipper1998E1	1.35536	0.506653
		Tipper1998E2	0.772917	0.467374			Tipper1998E2	0.772917	0.467374																		Tipper1998E2	0.772917	0.467374			Tipper1998E2	0.772917	0.467374
		Tipper1998E3	0.735595	0.465511			Tipper1998E3	0.735595	0.465511																		Tipper1998E3	0.735595	0.465511			Tipper1998E3	0.735595	0.465511
		Halligan1997E1	0.658681	0.32559			Halligan1997E1	0.658681	0.32559																		Halligan1997E1	0.658681	0.32559								Halligan1997E1	0.658681	0.32559
		Honore1989E1	0.732196	0.345628			Honore1989E1	0.732196	0.345628																		Honore1989E1	0.732196	0.345628			Honore1989E1	0.732196	0.345628
Test	Stat	SE / CI	DF / Z	p		Stat	SE / CI	DF / Z	p		Stat	SE / CI	DF / Z	p		Stat	SE / CI	DF / Z	p		Stat	SE / CI	DF / Z	p		Stat	SE / CI	DF / Z	p		Stat	SE / CI	DF / Z	p		Stat	SE / CI	DF / Z	p		Stat	SE / CI	DF / Z	p		Stat	SE / CI	DF / Z	p
Omnibus	51.8			<.001		14.03		1	<.001		36.46		1	<.001		46.99		1	<.001		1.182		1	0.277		11.44		1	<.001		13.36		1	<.001		33.11		1	<.001		9.434		1	0.002		10.03		1	0.002
Hetero	74.5		45	0.004		16.96		10	0.075		57.28		34	0.008		38.26		27	0.074		5.78		3	0.123		26.81		13	0.013		19.13		12	0.085		25.98		18	0.1		28.636		13	0.007		22.54		10	0.013
Intercept	0.5376	0.747	7.1971	<.001		0.5601	0.1495	3.7462	<.001		0.5307	0.0879	6.038	<.001		0.5872	0.0857	6.855	<.001		0.2765	0.2543	1.0874	0.277		0.5237	0.1548	3.383	<.001		0.5014	0.1372	3.6547	<.001		0.5817	0.1011	5.7545	<.001		0.5147	0.1676	3.0714	0.002		0.5701	0.18	3.1667	0.002
T^2	0.0905					0.1					0.0963					0.039					0.124					0.165					0.0807					0.0425					0.2045					0.1986
T	0.3008					0.3162					0.3104					0.1975					0.3522					0.4062					0.2841					0.2062					0.4522					0.4457
I^2	37.0516					41.5624					37.6901					19.58					48.4087					51.3832					33.6353					22.7469					54.731					58.279
H^2	1.5886					1.7112					1.6049					1.2435					1.9383					2.0569					1.5068					1.2944					2.209					2.3969
Asymmetry?
Kendall	0.1974			0.053		0.2727			0.283		0.1581			0.182		0.1616			0.228		0.6667			0.333		0.3094			0.125		-0.0256			0.952		0.1579			0.368		0.3626			0.079		0.0909			0.761
Egger Sei	1.1651			0.244		0.9029			0.367		0.8948			0.371		0.578			0.563		0.676			0.499		0.5947			0.552		-0.3355			0.737		0.8869			0.375		1.3663			0.172		0.371			0.711
Rosenthal	1374			<.001		89			<.001		732			<.001		581			<.001		0			0.0611		111			<.001		83			<.001		288			<.001		94			<.001		88			<.001
Trim & Fill
Filled	7	all negative				2	both negative				5	all negative				4	all negative				0					2	both negative				0					3	all negative				3	all negative				0
Intercept	0.44					0.510204					0.43					0.49					0.28					0.45					0.5					0.48					0.37					0.57
Lower CI	0.29					0.18					0.25					0.3					-0.22					0.15					0.23					0.26					0.05					0.22
Upper CI	0.59					0.74					0.52					0.68					0.77					0.74					0.77					0.7					0.7					0.92
SE	0.0765306					0.142857					0.0688776					0.0969388					0.252551					0.15051					0.137755					0.112245					0.165816					0.178571
REPEAT WITH FRENCH ET AL 2022 DATA
Test	Stat	SE / CI	DF / Z	p							Stat	SE / CI	DF / Z	p		Stat	SE / CI	DF / Z	p																						Stat	SE / CI	DF / Z	p
Omnibus	46.91		1	<.001							31.83		1	<.001		37.31		1	<.001																						7.486		1	0.006
Hetero	79.05		46	0.002							61.9		35	0.003		43.6		28	0.03																						32.567		14	0.003
Intercept	0.5192	0.0758	6.8488	<.001							0.5062	0.0897	5.6414	<.001		0.5563	0.0911	6.1082	<.001																						0.4548	0.1662	2.7361	0.006
T^2	0.1031										0.1147					0.0706																									0.227
T	0.3211										0.3387					0.2657																									0.4764
I^2	40.1371										41.8897					30.6198																									57.4667
H^2	1.6705										1.7209					1.4413																									2.3511
Asymmetry?
Kendall	0.1918			0.058							0.1558			0.182		0.1554			0.237																						0.3524			0.074
Egger Sei	1.1325			0.257							0.8857			0.376		0.5254			0.599																						1.4212			0.155
Rosenthal	1332			<.001							701			<.001		553			<.001																						82			<.001
Trim & Fill
Filled	6	all negative									4	all negative				3	all negative																								2	both negative
Intercept	0.43		5.43742								0.42					0.47																									0.36
Lower CI	0.28										0.24					0.28																									0.02
Upper CI	0.59										0.61					0.67																									0.69
SE	0.0790816										0.0943878					0.0994898																									0.170918

## Sheet: French22
		VET			Covered			Difference
E	N	M	SE	SD	M	SE	SD	M	SE	SD	t	p	d
2	13	1.64	0.186	0.670633	1.46	0.13	0.468722	-0.179	0.141	0.508383	-1.27	0.229	-0.352

## Sheet: Leo20
N	Wilcoxon T	p	r	convert to t	d
12	15	0.2		1.36343	0.393588
	1.5	0.0032	0.76	3.69787	1.06748

## Sheet: Catley14
		View back			Concealed			Difference
E	N	M	SD	SE	M	SD	SE	M	SD	SE	t	p	d
1	26	49.9	18.4	3.60854	57.9	18.2	9.58089	8.1	9.4	1.33069	4.226	0.000276783	0.828787
2	23										0.510877	0.614526	0.106525	Removed 2 Ps who thought footage was prerecorded; no diffs between conditions, so this is a failure to replicate
3	10	50	10.7	3.38364	53.3	14.3	7.77399	3.3		3.40557	0.969	0.357863	0.306425
	E2	lower CI	upper CI	M	SE
		-0.555	0.451	0.052	0.101786
		Without	With	Diff	Individual data from Figure 2B
		36	41.0909	-5.09091
		56.3636	68.7273	-12.3636
		57.8182	43.2727	14.5455
		59.2727	59.2727	0
		59.2727	49.0909	10.1818
		60	74.1818	-14.1818
		64	62.9091	1.09091
		65.0909	70.1818	-5.09091
		65.0909	65.0909	0
		69.8182	58.9091	10.9091
		72.3636	61.0909	11.2727
		74.1818	78.1818	-4
		77.0909	81.0909	-4
		78.9091	87.2727	-8.36364
		82.9091	67.6364	15.2727
		87.2727	85.0909	2.18182
		89.0909	93.0909	-4
		94.1818	90.1818	4
		Missing 5 datapoints…
	N	18	18	18
	M	69.3737	68.6869	0.686869
	SD	14.2759	15.3954	8.85107
	SE	3.36486	3.62874	2.08622
				0.329241	t
				0.745995	p
				0.0776029	d

## Sheet: Konen14
		N	M	M+SE	SE	SD
E1	Hand	10	61.7201	63.6443	1.9242	6.08485
	Object	10	53.4402	55.3061	1.86589	5.90046
E2
hand area	Hand	18	64.6356	66.2099	1.57434	6.67938
	Object	18	56.5889	58.2216	1.63265	6.92676
aIPS	Hand	18	59.3294	60.379	1.04956	4.45292
	Object	18	58.3965	59.4461	1.04956	4.45292
pIPS	Hand	18	67.7259	68.9504	1.22449	5.19507
	Object	18	58.7464	60.379	1.63265	6.92676

## Sheet: Cardini11_13
2011
	Hand		Object		Difference
N	M	SE	M	SE	M	SE		t	p	d
15	75	1.60154	70	1.78253	5	1.27877		3.91	0.00157054	1.00956
2012
33	65	1.8797	62	2.22635	3	1.21951		2.46	0.0194793	0.428231

## Sheet: Serino09
Experiment		View body		Blindfold		Difference
	N	M	SE	M	SE	M	SE	d	t	p
1	16	1.96		1.16		0.8	0.307399	0.65062	2.60248	0.02	View hand vs blindfold; test on hand
2	10	2.15		1.1		1.05	0.293905	1.12975	3.57258	0.006	View foot vs blindfold; test on foot
4	10	1.63	na	1.09	na	0.54	0.272727	0.626131	1.98	0.0790596	View foot vs object; test on foot	P-value given as <.04, but t-value as 5.98. If t=1.98 and 1-tailed, then p=.039; SE fits with this interpretation
		Figure 2
		M	M+SE	SE		M	M+SE	SE		M	M+SE	SE
blindfold		1.15827	1.29663	0.13836		1.6379	1.98026	0.342363
view hand		1.95681	2.23748	0.280673		1.47839	1.72349	0.245101
blindfold		1.38755	1.52987	0.142313		1.82464	2.12032	0.295677
view cheek		2.25725	2.53397	0.27672		1.38112	1.71182	0.330692
blindfold		1.41523	1.58917	0.173939		1.09712	1.42003	0.322911
view foot		1.61684	1.86589	0.249048		2.15922	2.56772	0.408501
blindfold										1.39655	1.58966	0.193103
view object										1.43793	1.68966	0.251724

## Sheet: Serino08
N	16
	Own			Other			House
	touch	none	p	touch	none	p	touch	none	p
bilateral	72	67	<.05	66	62	<.10	61	67	<.05
unilateral	'77-82%, no diffs
							pooled
		M	M+SE	SE	SD		M	SD
Self	touch	72.0074	72.4519	0.444444	1.77778		69.4889	1.77778
	notouch	66.9704	67.4148	0.444444	1.77778
Other	touch	65.9926	66.5259	0.533333	2.13333
	notouch	61.963	62.5556	0.592593	2.37037
House	touch	60.9852	61.5185	0.533333	2.13333		63.9778	2.25497
	notouch	66.9704	67.563	0.592593	2.37037

## Sheet: Harris07
Experiment
		View hand		No view		Diff
	N	M	SE	M	SE	M	SE	F	p	t	d
1	20								0.044	-2.16	-0.482991
2	20								0.03	2.36	0.527712
3	9								0.026	-2.72	-0.906667
4	9								0.017	3	1
5	5							23.96	0.00807356	-4.8949	-2.18906	Low amplitude
	5							101.89	0.000541993	10.0941	4.5142	High amplitude
	Figure 2A					Figure 2b – left
	M	M+SE	SE
No view	0.916092	0.993295	0.0772032			1.46895	1.5231
View hand	1.0837	1.15922	0.0755228			1.61393	1.66315
						Figure 2b – right
No view	1.07407	1.13506	0.0609813			0.816341	0.863017
View hand	0.930078	0.991618	0.0615408			0.678614	0.722461
	Figure 3a		Figure 3b
Not, no	1.9802		12.787
Not, hand	2.37428		9.82163
Yes, no	3.54966		7.53297
Yes, hand	4.36314		5.47787
mean no	2.76493		10.16
mean hand	3.36871		7.64975

[truncated: 11 more sheets: Serino07, Haggard07, Haggard06, Fiorio05, Taylor-Clarke04, Press_04, Newport02, Kennett_01, Tipper01, Tipper98, Honore89]
